# Supplementary material for: Accumulation of Anthocyanins in Detached Leaves of Kalanchoë blossfeldiana: Relevance to the Effect of Methyl Jasmonate on This Process
Source: Int J Mol Sci. 2022 Dec 30;24(1):626. doi: 10.3390/ijms24010626 (PMC9820172; doi:10.3390/ijms24010626)
Supplement: Supplementary file 1 [file ijms-24-00626-s001.zip]

Archive with 1 entries (1 files):
- ijms-2125117-supplementary.pdf
